# Supplementary material for: Integrating Tumor Stroma Biomarkers With Clinical Indicators for Colon Cancer Survival Stratification
Source: Front Med (Lausanne). 2020 Dec 7;7:584747. doi: 10.3389/fmed.2020.584747 (PMC7750539; doi:10.3389/fmed.2020.584747)
Supplement: Supplementary file 3 [file Table_3.XLSX]

## Sheet: Sheet1
Supplementary Table 3. Statistical summary of the methylation probes regulating stromal biomarkers
probe	AveExpr	t	P.Value	adj.P.Val	B	low_AVG	high_AVG	deltaBeta	CHR	MAPINFO	Strand	Type	gene	feature	cgi	feat.cgi	KM.Pvalue
cg15385562	0.445365	-4.24927	2.92e-05	0.000238867	0.960161	0.476632	0.341462	-0.13517	15	48938239	F	I	FBN1	TSS1500	island	TSS1500-island	0.00152045
cg07999845	0.627821	-4.7696	2.97e-06	3e-05	3.15115	0.657975	0.527617	-0.130359	4	154710961	F	II	SFRP2	TSS1500	shore	TSS1500-shore	0.00384907
cg19908534	0.352149	-5.30416	2.3e-07	2.9e-06	5.62381	0.390216	0.225648	-0.164569	15	48937958	F	I	FBN1	5'UTR	island	5'UTR-island	0.00523535
cg23271831	0.511615	-4.28384	2.53e-05	0.000209429	1.09891	0.535078	0.433649	-0.101429	7	94024254	R	II	COL1A2	1stExon	opensea	1stExon-opensea	0.00876036
cg01104047	0.487498	-5.19524	3.94e-07	4.74e-06	5.10234	0.514722	0.397027	-0.117695	5	136834155	R	II	SPOCK1	Body	island	Body-island	0.0141907
cg23292160	0.551921	-3.57348	0.000414691	0.00254951	-1.54985	0.570717	0.489462	-0.0812551	4	154710425	F	II	SFRP2	TSS200	island	TSS200-island	0.0150973
cg10942078	0.564806	-3.61119	0.000361123	0.00225566	-1.42012	0.58302	0.504278	-0.0787414	4	154710429	F	II	SFRP2	TSS1500	island	TSS1500-island	0.0182602
cg08151731	0.464922	-4.99047	1.06e-06	1.17e-05	4.14627	0.498266	0.354117	-0.144149	15	48938576	F	II	FBN1	TSS1500	island	TSS1500-island	0.0189287
cg24968721	0.758579	-4.74051	3.4e-06	3.39e-05	3.02296	0.773562	0.708789	-0.0647725	4	154711620	F	I	SFRP2	TSS1500	shore	TSS1500-shore	0.0207595
cg10480343	0.477392	-4.01843	7.54e-05	0.000559674	0.0592193	0.508196	0.375031	-0.133165	15	48938347	R	I	FBN1	TSS1500	island	TSS1500-island	0.0217897
cg09054633	0.584395	-4.50355	9.82e-06	8.91e-05	2.00356	0.602111	0.525526	-0.0765843	5	136834294	R	I	SPOCK1	5'UTR	island	5'UTR-island	0.0262635
cg20019546	0.589934	-3.967	9.25e-05	0.000671675	-0.135428	0.605663	0.537666	-0.067997	7	37955824	R	II	SFRP4	1stExon	island	1stExon-island	0.032768
cg09348985	0.715457	-5.45557	1.07e-07	1.44e-06	6.36333	0.731349	0.662646	-0.0687036	10	44881750	R	I	CXCL12	TSS1500	island	TSS1500-island	0.0367616
cg19959917	0.80184	-6.5209	3.25e-10	7.27e-09	12.0237	0.81545	0.756613	-0.0588371	10	44878373	R	II	CXCL12	Body	shore	Body-shore	0.0422152
cg25775322	0.610867	-4.23078	3.16e-05	0.000256272	0.886354	0.638014	0.520652	-0.117363	4	154710373	R	II	SFRP2	TSS200	island	TSS200-island	0.0454649
cg26447413	0.677528	-4.26301	2.76e-05	0.000226764	1.01521	0.696246	0.615325	-0.080921	9	89560715	R	II	GAS1	1stExon	island	1stExon-island	0.0532109
cg12420858	0.148648	-2.629	0.00903693	0.0364321	-4.38484	0.166338	0.0898627	-0.0764752	5	136835107	F	I	SPOCK1	TSS200	island	TSS200-island	0.0534264
cg03202804	0.592531	-3.84219	0.00015092	0.00103798	-0.598456	0.622779	0.492013	-0.130766	4	154710353	R	II	SFRP2	TSS200	island	TSS200-island	0.0547777
cg00082664	0.581304	-3.97292	9.04e-05	0.000657642	-0.113164	0.610374	0.484704	-0.12567	4	154710796	F	II	SFRP2	TSS1500	island	TSS1500-island	0.0554828
cg25497529	0.317393	-3.8826	0.000128987	0.000902894	-0.45	0.352587	0.200442	-0.152145	19	18901364	F	I	COMP	Body	island	Body-island	0.0569235
cg21657059	0.734032	-5.62317	4.54e-08	6.59e-07	7.20145	0.748523	0.685876	-0.0626478	4	154711470	R	I	SFRP2	TSS1500	shore	TSS1500-shore	0.0586399
cg14650610	0.676509	-3.33937	0.000953624	0.00530117	-2.32732	0.698784	0.602488	-0.0962965	5	136834492	F	I	SPOCK1	5'UTR	island	5'UTR-island	0.0586733
cg26059202	0.684053	-3.61798	0.000352191	0.00220583	-1.39661	0.699409	0.633025	-0.066384	5	136833893	R	II	SPOCK1	Body	shore	Body-shore	0.0591492
cg23714408	0.424298	-3.12244	0.00198145	0.0100087	-3.00422	0.444846	0.356017	-0.0888289	4	154710873	F	II	SFRP2	TSS1500	shore	TSS1500-shore	0.0632624
cg05164933	0.630762	-3.24234	0.00132903	0.0070687	-2.63531	0.647989	0.573515	-0.0744741	4	154710418	F	I	SFRP2	TSS200	island	TSS200-island	0.063606
cg23502475	0.57586	-3.93125	0.000106579	0.000761951	-0.269397	0.596104	0.508589	-0.0875148	4	154711115	F	II	SFRP2	TSS1500	shore	TSS1500-shore	0.0660653
cg23121156	0.584132	-3.62038	0.000349083	0.00218847	-1.38829	0.602464	0.523215	-0.0792494	4	154710421	F	I	SFRP2	TSS200	island	TSS200-island	0.0676869
cg12832649	0.375923	-4.19189	3.71e-05	0.000296516	0.732056	0.398866	0.299679	-0.099187	5	136834863	R	II	SPOCK1	5'UTR	island	5'UTR-island	0.0727145
cg24847829	0.643323	-4.59416	6.58e-06	6.2e-05	2.38809	0.665491	0.569657	-0.0958342	5	136834464	F	I	SPOCK1	5'UTR	island	5'UTR-island	0.0750902
cg03535663	0.479031	-4.82028	2.35e-06	2.43e-05	3.37614	0.517897	0.349873	-0.168025	15	48937856	F	II	FBN1	5'UTR	island	5'UTR-island	0.077624
cg05774801	0.513183	-4.32859	2.09e-05	0.000176482	1.27998	0.543205	0.41342	-0.129785	4	154709756	R	II	SFRP2	1stExon	island	1stExon-island	0.0795515
cg13732865	0.740068	-4.73468	3.49e-06	3.48e-05	2.99735	0.757051	0.683632	-0.0734192	4	154711512	F	I	SFRP2	TSS1500	shore	TSS1500-shore	0.0802333
cg22535307	0.50254	-4.28582	2.51e-05	0.000207863	1.10687	0.533055	0.401137	-0.131918	15	48938370	F	I	FBN1	TSS1500	island	TSS1500-island	0.0830797
cg25645268	0.505716	-3.28276	0.00115848	0.00627714	-2.50803	0.527271	0.434089	-0.0931823	4	154710598	F	I	SFRP2	TSS1500	island	TSS1500-island	0.0983601
cg25300386	0.357528	-2.82767	0.00502722	0.0222118	-3.85585	0.373833	0.303346	-0.0704875	7	94023988	R	II	COL1A2	1stExon	opensea	1stExon-opensea	0.101324
cg18603028	0.599451	-6.18162	2.24e-09	4.2e-08	10.1373	0.628124	0.504169	-0.123955	5	136834392	F	II	SPOCK1	5'UTR	island	5'UTR-island	0.106435
cg14289246	0.491075	-3.35239	0.00091155	0.00509673	-2.28536	0.514319	0.413834	-0.100485	4	154710475	R	I	SFRP2	TSS1500	island	TSS1500-island	0.111582
cg12975862	0.516952	-5.07643	7.02e-07	8.05e-06	4.54374	0.549022	0.410379	-0.138643	15	48937319	R	II	FBN1	5'UTR	island	5'UTR-island	0.116762
cg18671950	0.59014	-3.66314	0.000297899	0.00190223	-1.23934	0.611396	0.519505	-0.0918913	15	48936953	R	II	FBN1	Body	island	Body-island	0.119553
cg12020549	0.229193	-3.27531	0.00118829	0.00641467	-2.53159	0.254978	0.143508	-0.11147	19	18900772	R	I	COMP	Body	island	Body-island	0.127607
cg25406989	0.785737	-9.08024	2.01e-17	3.25e-15	28.3887	0.814487	0.690196	-0.124291	15	48936335	R	II	FBN1	Body	shore	Body-shore	0.12951
cg14416311	0.676006	-2.96169	0.003322	0.0156131	-3.47848	0.695016	0.612833	-0.0821836	9	89560881	F	I	GAS1	1stExon	island	1stExon-island	0.139819
cg23910835	0.282144	-3.27142	0.00120414	0.00648848	-2.54387	0.304077	0.209257	-0.0948204	4	154710900	F	II	SFRP2	TSS1500	shore	TSS1500-shore	0.144987
cg00500498	0.358211	-2.97588	0.00317668	0.015026	-3.43757	0.380257	0.28495	-0.0953072	6	169653935	R	II	THBS2	5'UTR	opensea	5'UTR-opensea	0.145134
cg19681793	0.71652	-3.04539	0.00254517	0.0124199	-3.23447	0.728944	0.675232	-0.0537123	6	169651645	R	I	THBS2	5'UTR	shelf	5'UTR-shelf	0.146009
cg03535284	0.448006	-3.33576	0.000965616	0.00536034	-2.33894	0.479472	0.343441	-0.136032	6	169653959	F	II	THBS2	5'UTR	opensea	5'UTR-opensea	0.148447
cg21652958	0.435781	-3.25025	0.0012939	0.00690393	-2.6105	0.466194	0.334716	-0.131478	6	169653961	F	II	THBS2	5'UTR	opensea	5'UTR-opensea	0.153061
cg05143123	0.480456	-3.10651	0.00208756	0.0104698	-3.05227	0.505996	0.395585	-0.110411	5	136834877	R	I	SPOCK1	1stExon	island	1stExon-island	0.156603
cg15424739	0.35637	-3.18324	0.00162058	0.00840282	-2.81876	0.388226	0.250509	-0.137717	19	18901666	F	I	COMP	Body	island	Body-island	0.169052
cg14330641	0.467592	-5.35607	1.78e-07	2.29e-06	5.87545	0.505051	0.343114	-0.161936	4	154710399	R	I	SFRP2	TSS200	island	TSS200-island	0.169504
cg14435644	0.454049	-2.55969	0.0110021	0.0429122	-4.56076	0.475897	0.381446	-0.0944511	4	154711070	F	I	SFRP2	TSS1500	shore	TSS1500-shore	0.170365
cg14063488	0.498062	-3.24693	0.00130853	0.00697144	-2.62092	0.525972	0.405313	-0.12066	4	154709878	R	II	SFRP2	1stExon	island	1stExon-island	0.170671
cg00499822	0.64723	-3.09445	0.00217142	0.0108286	-3.08851	0.663284	0.593881	-0.0694035	10	44881551	F	II	CXCL12	TSS1500	island	TSS1500-island	0.173572
cg11354906	0.559226	-4.26428	2.75e-05	0.000225692	1.0203	0.589731	0.457853	-0.131878	4	154710371	R	II	SFRP2	TSS200	island	TSS200-island	0.189323
cg22178613	0.560409	-2.85326	0.00465026	0.020789	-3.78506	0.576012	0.508563	-0.067449	4	154710499	R	I	SFRP2	TSS1500	island	TSS1500-island	0.194408
cg18263365	0.636153	-5.22711	3.37e-07	4.11e-06	5.25401	0.658652	0.561384	-0.0972683	5	136834453	R	II	SPOCK1	5'UTR	island	5'UTR-island	0.203024
cg10663078	0.696497	-4.76935	2.98e-06	3.01e-05	3.15006	0.71499	0.635044	-0.0799459	4	154711629	F	II	SFRP2	TSS1500	shore	TSS1500-shore	0.225731
cg02201071	0.46612	-3.20165	0.00152396	0.00796544	-2.76195	0.497053	0.363328	-0.133725	19	18900568	R	II	COMP	Body	island	Body-island	0.24354
cg20881942	0.624279	-4.2603	2.79e-05	0.000229115	1.00433	0.653147	0.528347	-0.1248	4	154710826	F	I	SFRP2	TSS1500	island	TSS1500-island	0.249325
cg25505106	0.649942	-3.54126	0.000466292	0.0028278	-1.65972	0.666406	0.595231	-0.0711753	15	48936208	R	II	FBN1	Body	shore	Body-shore	0.249387
cg05050042	0.782229	-5.09435	6.44e-07	7.44e-06	4.62731	0.803873	0.710304	-0.0935687	4	154711563	R	I	SFRP2	TSS1500	shore	TSS1500-shore	0.263881
cg08470742	0.474646	-3.45558	0.000634296	0.00371268	-1.94743	0.503864	0.377553	-0.126311	6	169653905	R	I	THBS2	5'UTR	opensea	5'UTR-opensea	0.26743
cg23207990	0.55378	-3.83742	0.000153729	0.0010551	-0.61588	0.573382	0.488642	-0.0847396	4	154710535	R	I	SFRP2	TSS1500	island	TSS1500-island	0.286974
cg05874561	0.518176	-3.28269	0.00115875	0.00627838	-2.50824	0.544383	0.43109	-0.113293	4	154709828	R	II	SFRP2	1stExon	island	1stExon-island	0.302007
cg10790791	0.580568	-3.50601	0.000529591	0.00316489	-1.77884	0.600075	0.515743	-0.0843321	4	154711597	R	II	SFRP2	TSS1500	shore	TSS1500-shore	0.369645
cg05241277	0.815521	-3.93914	0.000103316	0.00074123	-0.239953	0.830921	0.764344	-0.0665766	4	154711519	F	II	SFRP2	TSS1500	shore	TSS1500-shore	0.388485
